# Supplementary material for: Factors Associated with Fatigued Driving among Australian Truck Drivers: A Cross-Sectional Study
Source: Int J Environ Res Public Health. 2023 Feb 3;20(3):2732. doi: 10.3390/ijerph20032732 (PMC9916394; doi:10.3390/ijerph20032732)
Supplement: Supplementary file 1 [file ijerph-20-02732-s001.zip]

Archive with 1 entries (1 files):
- ijerph-2193626-Supplementary.pdf
